# Supplementary material for: Exploring the Dynamic Role of Bacterial Etiology in Complicated Urinary Tract Infections
Source: Medicina (Kaunas). 2023 Sep 20;59(9):1686. doi: 10.3390/medicina59091686 (PMC10538164; doi:10.3390/medicina59091686)
Supplement: Supplementary file 1 [file medicina-59-01686-s001.zip]

Archive with 3 entries (3 files):
- bacteriologie.xlsx
- stat.pdf
- TABEL GULICIUC  UROSEPSIS rezistenta atb MDR nMDR.xlsx
