# Supplementary material for: Exploring the Dynamic Role of Bacterial Etiology in Complicated Urinary Tract Infections
Source: Medicina (Kaunas). 2023 Sep 20;59(9):1686. doi: 10.3390/medicina59091686 (PMC10538164; doi:10.3390/medicina59091686)
Supplement: Supplementary file 1 [file medicina-59-01686-s001.zip › TABEL GULICIUC UROSEPSIS rezistenta atb MDR nMDR.xlsx]

## Sheet: Sheet1
luna ext	varsta	mediu	sex	qSOFA	CCI	decont	zile spitalizare	decedat	cUIT	Urosepsis	urocultura/hemocultura	purtator cronic de proteza urinara	MDR	non MDR
1	44	0	0	2	8	4976	5	0	0	1	Klebsilla spp	1	1	0
1	47	0	1	0	2	10711	13	0	1	0	E.COLI	0	0	1
1	70	0	0	2	2	12525	13	0	0	1	E.COLI	0	0	1
1	53	1	1	1	6	7850	10	0	0	1	E.COLI	0	0	1
2	78	1	1	2	13	30341	36	1	0	1	KLEBSIELLA spp	1	1	0
2	76	0	1	0	11	3080	3	0	1	0	PSEUDOMONAS	0	1	0
3	55	1	1	0	3	27604	30	0	0	1	KLEBSIELLA	1	1	0
3	60	0	1	0	3	3910	5	0	1	0	E.COLI	0	0	1
3	35	1	0	1	0	8156	9	0	1	0	ENTEROCOCCUS	0	0	1
3	68	1	0	2	7	9731	10	0	0	1	Proteus spp	0	1	0
3	76	1	1	1	11	7597	9	0	0	1	ENTEROCOCCUS	1	0	1
3	75	1	1	1	7	6367	8	0	0	1	Klebsiella spp	0	1	0
3	58	1	1	1	2	8212	9	0	0	1	E.COLI	0	0	1
3	20	1	1	0	1	6492	7	0	1	0	PSEUDOMONAS	0	0	1
3	45	1	1	0	0	2343	3	0	1	0	E.COLI	0	0	1
4	61	0	1	0	8	36597	46	0	0	1	KLEBSIELLA	1	0	1
4	86	1	1	3	11	16477	11	1	0	1	KLEBSIELLA Antibiograma (Germeni 1:Klebsiella spp , Antibiograma Difuzimetrica 1:Amikacina--Sensibil; Ampicilina--Rezistent; Augmentin--Rezistent; Biseptol--Sensibil; Cefaclor--Rezistent; Cefazolin--Rezistent; Cefixim--Rezistent; Cefoperazona--Rezistent; Ceftazidim--Rezistent; Ceftriaxona--Rezistent; Ciprofloxacin--Rezistent; Fosfomycina--Rezistent; Gentamicina--Rezistent; Levofloxacin--Rezistent…	0	1	0
4	49	1	1	2	4	4763	6	0	1	0	Escherichia coli	0	0	1
4	63	0	1	0	6	6945	9	0	0	1	Escherichia coli	0	0	1
5	65	1	1	2	8	17150	22	0	0	1	E.COLI	1	0	1
5	73	0	0	2	6	6991	8	0	0	1	E.COLI	1	0	1
5	75	0	1	0	8	11568	9	0	1	0	KLEBSIELLA	0	1	0
5	74	0	1	3	13	29782	37	1	0	1	KLEBSIELLA	1	1	0
6	71	1	1	2	12	23240	22	0	0	1	E.COLI	0	0	1
6	54	1	1	3	13	25961	15	1	0	1	E.COLI	1	0	1
6	83	0	0	0	9	7967	10	0	1	0	KLEBSIELLA Antibiograma (Germeni 1:Klebsiella spp. = prezent , Antibiograma Difuzimetrica 1:Augmentin--Sensibil; Biseptol--Rezistent; Cefazolin--Rezistent; Ceftazidim--Sensibil; Ciprofloxacin--Rezistent; Fosfomycina--Rezistent; Gentamicina--Sensibil; Nitrofurantoin--Rezistent; ); Urocultura:Prezent Klebsiella spp > 100 000 UFC/ml ;	1	0	1
6	71	1	0	2	8	8131	7	0	0	1	PSEUDOMONAS	1	0	1
6	45	1	1	0	2	3241	4	0	1	0	Streptococ β hemolitic de grup “B”	0	0	1
7	20	1	1	0	0	1802	2	0	1	0	E.COLI	0	0	1
7	59	1	0	0	3	1247	1	0	1	0	E.COLI	0	0	1
8	48	1	0	1	2	9110	10	0	0	1	E.COLI	0	0	1
8	48	0	0	1	0	2821	3	0	1	0	E.COLI	0	0	1
9	84	1	0	2	9	5404	4	0	1	0	E.COLI	0	1	0
10	65	1	1	2	0	27339	28	0	0	1	KLEBSIELLA	0	0	1
10	83	0	0	3	13	26952	20	1	0	1	KLEBSIELLA Antibiograma (Germeni 1:Klebsiella spp. = prezent , Antibiograma Difuzimetrica 1:Augmentin--Sensibil; Biseptol--Rezistent; Cefazolin--Rezistent; Ceftazidim--Sensibil; Ciprofloxacin--Rezistent; Fosfomycina--Rezistent; Gentamicina--Sensibil; Nitrofurantoin--Rezistent; ); Urocultura:Prezent Klebsiella spp > 100 000 UFC/ml ;	1	1	0
10	58	1	1	2	2	13735	15	0	0	1	ENTEROCOCCUS Urocultura (Antibiograma Difuzimetrica 1:Amoxicilina--Sensibil; Ampicilina--Sensibil; Cefuroxim--Rezistent; Fosfomycina--Rezistent; Nitrofurantoin--Sensibil; Norfloxacin--Rezistent; Penicilina--Rezistent; Teicoplanin--Sensibil; Tetraciclina--Rezistent; Vancomicina--Sensibil; , CULTURA:Prezent Enterococcus spp > 100 000 UFC/ml );	0	0	1
10	54	1	1	0	3	3352	4	0	1	0	E.COLI	0	0	1
11	53	1	0	0	4	5256	6	0	0	1	KLEBSIELLA	0	0	1
11	84	0	1	1	12	9452	9	0	1	0	KLEBSIELLA Urocultura (Germeni 1:Prezent Klebsiella spp > 100 000 UFC/ml , Antibiograma Difuzimetrica 1:Amikacina--Sensibil; Augmentin--Rezistent; Biseptol--Rezistent; Cefaclor--Rezistent; Cefepime--Rezistent; Cefixim--Rezistent; Cefoperazona--Rezistent; Ceftazidim--Rezistent; Ceftibuten--Rezistent; Ceftriaxona--Rezistent; Ciprofloxacin--Rezistent; Ertapenem--Rezistent; Gentamicina--Sensibil; Imi…	1	1	0
11	51	1	1	0	1	3939	5	0	1	0	E.COLI Antibiograma (Germeni 1:Escherichia coli , Antibiograma Difuzimetrica 1:Ampicilina--Rezistent; Augmentin--Rezistent; Biseptol--Rezistent; Cefaclor--Sensibil; Cefazolin--Sensibil; Ceftazidim--Sensibil; Ciprofloxacin--Rezistent; Fosfomycina--Sensibil; Gentamicina--Sensibil; Nitrofurantoin--Sensibil; ); Urocultura:Prezent Escherichia coli > 100 000 UFC/ml ;	0	1	0
11	72	0	1	1	11	5329	6	0	0	1	ENTEROCOCCUS Urocultura (Antibiograma Difuzimetrica 1:Amoxicilina--Sensibil; Ampicilina--Sensibil; Cefuroxim--Rezistent; Fosfomycina--Rezistent; Nitrofurantoin--Sensibil; Norfloxacin--Rezistent; Penicilina--Rezistent; Teicoplanin--Sensibil; Tetraciclina--Rezistent; Vancomicina--Sensibil;	1	1	0
12	19	1	1	0	0	5367	7	0	1	0	E.COLI	0	0	1
12	54	0	1	0	2	3260	4	0	0	1	E.COLI	0	0	1
13	25	1	0	0	0	7033	8	0	1	0	E.COLI	0	0	1
14	71	1	1	3	7	41715	50	0	0	1	KLEBSIELLA	1	0	1
14	74	1	0	2	7	16782	16	0	0	1	E.COLI Antibiograma (Germeni 1: Escherichia coli > 100 000 UFC/ml , Antibiograma Difuzimetrica 1:Ampicilina--Rezistent; Augmentin--Sensibil; Biseptol--Sensibil; Cefaclor--Rezistent; Cefazolin--Sensibil; Ceftazidim--Sensibil; Ciprofloxacin--Sensibil; Fosfomycina--Sensibil; Gentamicina--Sensibil; Nitrofurantoin--Sensibil; Norfloxacin--Sensibil; Tetraciclina--Rezistent; ); Urocultura:Prezent Escheri…	0	0	1
15	66	0	1	1	9	9237	10	0	0	1	E.COLI	1	1	0
15	67	0	1	0	6	6397	7	0	1	0	ENTEROCOCCUS Urocultura (Antibiograma Difuzimetrica 1:Amoxicilina--Sensibil; Ampicilina--Sensibil; Cefuroxim--Rezistent; Fosfomycina--Rezistent; Nitrofurantoin--Sensibil; Norfloxacin--Rezistent; Penicilina--Rezistent; Teicoplanin--Sensibil; Tetraciclina--Rezistent; Vancomicina--Sensibil; , CULTURA:Prezent Enterococcus spp > 100 000 UFC/ml );	0	0	1
15	61	1	1	3	11	6655	4	1	0	1	E.COLI	1	1	0
16	62	0	1	0	8	16168	20	0	0	1	ENTEROCOCCUS Urocultura (Antibiograma Difuzimetrica 1:Amoxicilina--Sensibil; Ampicilina--Sensibil; Cefuroxim--Rezistent; Fosfomycina--Rezistent; Nitrofurantoin--Sensibil; Norfloxacin--Rezistent; Penicilina--Rezistent;	1	1	0
17	91	1	0	2	12	18003	21	0	0	1	KLEBSIELLA	1	1	0
17	64	1	0	1	8	9700	10	0	0	1	E.COLI Urocultura (Antibiograma Difuzimetrica 1:Amoxicilina--Sensibil; Ampicilina--Rezistent; Biseptol--Rezistent; Cefaclor--Sensibil; Cefazolin--Sensibil; Ceftazidim--Sensibil; Ciprofloxacin--Rezistent; Fosfomycina--Sensibil; Gentamicina--Sensibil; Nitrofurantoin--Sensibil; Norfloxacin--Rezistent; , CULTURA:Prezent Escherichia coli > 100 000 UFC/ );	0	0	1
17	63	1	1	0	7	7489	9	0	0	1	KLEBSIELLA	0	0	1
18	38	0	0	1	2	26246	27	0	0	1	E.COLI Antibiograma (Germeni 1:Escherichia coli , Antibiograma Difuzimetrica 1:Ampicilina--Rezistent; Augmentin--Rezistent; Biseptol--Rezistent; Cefaclor--Sensibil; Cefazolin--Sensibil; Ceftazidim--Sensibil; Ciprofloxacin--Rezistent; Fosfomycina--Sensibil; Gentamicina--Sensibil; Nitrofurantoin--Sensibil; ); Urocultura:Prezent Escherichia coli > 100 000 UFC/ml ;	0	0	1
19	62	0	1	2	7	69230	63	0	0	1	ENTEROCOCCUS	0	1	0
19	84	0	1	1	12	8588	10	1	0	1	KLEBSIELLA	0	1	0
19	81	0	1	1	9	14418	17	0	0	1	ENTEROCOCCUS	1	1	0
19	44	1	1	0	1	9735	12	0	1	0	KLEBSIELLA Urocultura (Germeni 1:Prezent Klebsiella spp > 100 000 UFC/ml , Antibiograma Difuzimetrica 1:Amikacina--Rezistent; Ampicilina--Rezistent; Biseptol--Rezistent; Cefaclor--Rezistent; Cefepime--Rezistent; Cefixim--Rezistent; Cefoxitin--Rezistent; Ceftazidim--Rezistent; Ceftibuten--Rezistent; Ceftriaxona--Rezistent; Ciprofloxacin--Rezistent; Gentamicina--Rezistent; Imipenem--Intermediar; Le…	0	1	0
21	85	1	1	2	11	16017	17	0	0	1	E.COLI Urocultura (Germeni 1:Prezent Escherichia coli > 100 000 UFC/ml , Antibiograma Difuzimetrica 1:Ampicilina--Sensibil; Biseptol--Rezistent; Cefaclor--Sensibil; Cefazolin--Sensibil; Ceftazidim--Sensibil; Ciprofloxacin--Sensibil; Fosfomycina--Sensibil; Gentamicina--Sensibil; Nitrofurantoin--Sensibil; Norfloxacin--Sensibil; Tetraciclina--Rezistent; );	1	0	1
21	52	1	1	2	6	11884	9	1	0	1	E.COLI	0	0	1
22	58	1	1	1	11	1732	2	0	1	0	E.COLI	0	0	1
22	54	1	1	0	6	10615	11	0	1	0	E.COLI	0	1	0
23	75	1	1	2	11	29566	24	1	0	1	ENTEROCOCCUS	1	0	1
23	76	0	0	1	9	14794	17	0	0	1	E.COLI	0	0	1
23	70	1	1	2	8	15194	11	0	0	1	E.COLI Antibiograma:Amikacina--Sensibil; Ampicilina--Rezistent; Augmentin--Sensibil; Biseptol--Rezistent; Cefaclor--Rezistent; Cefazolin--Rezistent; Cefepime--Rezistent; Cefixim--Rezistent; Cefoperazona--Rezistent; Cefotaxim--Rezistent; Cefoxitin--Sensibil; Ceftibuten--Rezistent; Ceftriaxona--Rezistent; Ciprofloxacin--Rezistent; Ertapenem--Sensibil; Fosfomycina--Sensibil; Gentamicina--Rezistent; …	1	1	0
24	71	0	1	2	9	7129	20	1	0	1	KLEBSIELAUrocultura:Prezent Klebsiella spp > 100 000 UFC/ml ; Antibiograma:Ampicilina--Rezistent; Augmentin--Rezistent; Biseptol--Rezistent; Cefaclor--Rezistent; Cefazolin--Rezistent; Ceftazidim--Rezistent; Ciprofloxacin--Rezistent; Gentamicina--Rezistent; Levofloxacin--Intermediar; Nitrofurantoin--Sensibil; Tetraciclina--Rezistent; Amikacina--Sensibil; Cefixim--Rezistent; Cefoperazona--Rezistent…	1	1	0
24	82	1	1	1	6	1952	7	0	0	1	Escherichia coli	0	1	0
24	80	1	0	0	11	1016	4	0	1	0	E.COLIAn	0	1	0
25	70	1	1	0	8	3815	20	0	0	1	KLEBSIELLA	0	1	0
25	53	0	0	1	4	2901	10	0	0	1	E.COLI	0	0	1
25	80	0	0	3	9	4642	5	1	0	1	KLEBSIELLA	0	0	1
26	66	1	0	1	9	1685	9	0	1	0	E.COLI	1	1	0
26	55	1	1	1	4	1748	8	0	1	0	KLEBSIELLA	0	0	1
26	73	1	0	2	8	8650	15	1	0	1	E.COLI	1	1	0
27	85	0	1	0	9	2588	8	1	0	1	E.COLI	1	1	0
27	56	1	1	0	8	1354	6	0	1	0	PSEUDOMONAS	0	1	0
27	43	1	1	0	1	1626	11	0	1	0	ENTEROCOCCUSAntibiograma 1:Ampicilina--Rezistent; Ciprofloxacin--Rezistent; Fosfomycina--Sensibil; Imipenem--Sensibil; Levofloxacin--Rezistent; Linezolid--Sensibil; Nitrofurantoin--Sensibil; Norfloxacin--Rezistent; Penicilina--Rezistent; Tetraciclina--Rezistent; Vancomicina--Sensibil; ; Urocultura:Prezent Enterococcus spp > 100 000 UFC/ml ;	1	1	0
27	53	1	1	3	7	1306	2	1	0	1	KLEBSIELLA	0	0	1
28	71	0	1	1	12	1230	5	0	0	1	PROTEUS	1	1	0
28	64	1	1	0	8	970	7	0	0	1	KLEBSIELLA	1	0	1
28	80	1	1	0	9	1371	6	0	1	0	ENTEROCOCCUS	1	1	0
28	61	0	1	0	4	867	4	0	1	0	PSEUDOMONAS	0	1	0
29	71	1	1	0	8	6433	22	0	0	1	ENTEROCOCCUS	0	1	0
30	60	1	0	0	8	2626	3	0	1	0	PSEUDOMONAS	0	0	1
30	69	1	1	0	7	620	5	0	1	0	Escherichia coli	0	1	0
30	73	1	1	1	8	1155	6	0	0	1	Escherichia coli	0	0	1
30	45	1	1	0	6	2273	5	0	0	1	E.COLI	0	0	1
31	46	1	0	0	0	1181	6	0	1	0	E.COLI	0	0	1
31	68	1	0	1	6	5730	14	0	0	1	E.COLI	0	0	1
31	36	0	0	1	0	1914	8	0	0	1	E.COLI	0	0	1
32	33	0	1	1	4	13351	31	0	0	1	ENTEROCOCCUS	0	0	1
32	52	0	0	2	2	8819	26	0	0	1	E.COLI	0	0	1
32	45	0	1	0	6	2135	12	0	0	1	KLEBSIELLA	0	0	1
32	48	0	1	2	6	832	6	0	1	0	PSEUDOMONA	0	1	0
32	42	1	0	1	0	834	5	0	0	1	E.COLI	0	0	1
33	41	0	1	1	0	1500	7	0	0	1	E.COLI	0	0	1
33	67	1	0	2	7	4377	19	0	0	1	KLEBSIELLA	0	1	0
33	58	1	0	1	7	1063	6	0	1	0	E.COLI Antibiograma:Ampicilina--Rezistent; Augmentin--Sensibil; Biseptol--Rezistent; Cefaclor--Sensibil; Cefazolin--Sensibil; Ceftazidim--Sensibil; Ciprofloxacin--Sensibil; Fosfomycina--Sensibil; Gentamicina--Sensibil;	0	0	1
34	59	1	1	0	9	772	3	0	1	0	KLEBSIELLA	1	0	1
35	30	1	0	0	0	1157	7	0	1	0	E.COLI	0	0	1
35	41	1	1	0	0	459	6	0	1	0	E.COLI	0	0	1
35	68	0	1	0	7	2216	11	0	0	1	PSEUDOMONAS	0	1	0
								14	38	64	32	41	61

## Sheet: Sheet2
urocultura/hemocultura	ampicilina	augmentin	cefaclor	cefixim	cefoperazona	ceftazidim,	cefotaxim	cefepime	ciprofloxacina	levofloxacina	gentamicina	amikacina	fosfomicina	tigeciclina	imipenem	meronem	etrapenem	piperacilina tazobactom	nitrofurantoin	trimetroprim sulfametoxazol	MDR	XDR	PDR	ESBL	purtator cronic de proteza urinara	leucocite	trombocite	creatinina
Klebsilla spp	0	0	0	0	0	0	0	0	0	0	0	0	1	1	1	1	1	1	0	0	1	0	0		1	20980	481000	2.07
E.COLI	0	1	1	1	1	1	1	1	1	1	1	1	1	1	1	1	1	1	1	1	0	0	0		0	18700	572000	1.05
E.COLI	0	1	1	1	1	1	1	1	1	1	1	1	1	1	1	1	1	1	1	0	0	0	0		0	13000	125000	2.6
E.COLI	0	1	1	1	1	1	1	1	1	1	1	1	1	1	1	1	1	1	1	0	0	0	0		0	8890	152000	3.35
KLEBSIELLA spp	0	0	0	0	0	0	0	0	0	0	0	1	0	1	0	0	0	0	0	0	0	1	0		1	14400	393000	5.22
PSEUDOMONAS	0	0	1	1	1	1	1	1	0	0	0	0	1	1	1	1	1	1	0	1	1	0	0		0	2570	132000	1.57
KLEBSIELLA	0	0	0	0	0	0	0	0	0	0	0	1	0	1	0	0	0	0	0	1	0	1	0		1	16270	286000	1.44
E.COLI	0	1	1	1	1	1	1	1	1	1	1	1	1	1	1	1	1	1	1	0	0	0	0		0	12100	190000	0.86
ENTEROCOCCUS	1	1	1	1	1	1	1	1	0	0	1	1	1	1	1	1	1	1	1	0	0	0	0		0	13540	262000	1.39
Proteus spp	0	0	0	0	0	0	0	1	0	0	0	1	0	0	0	1	1	1	0	0	1	0	0		0	15560	139000	4.62
ENTEROCOCCUS	1	1	1	1	1	1	1	1	0	0	1	1	1	1	1	1	1	1	1	0	0	0	0		1	19650	427000	3.19
Klebsiella spp	0	0	0	1	1	1	1	1	0	0	0	0	1	1	1	1	1	1	1	0	1	0	0		0	22610	158000	1.2
E.COLI	1	1	1	1	1	1	1	1	1	1	1	1	1	1	1	1	1	1	1	1	0	0	0		0	13460	65000	1.79
PSEUDOMONAS	1	1	1	1	1	1	1	1	1	1	1	1	1	1	1	1	1	1	1	1	0	0	0		0	15070	272000	2.01
E.COLI	1	1	1	1	1	1	1	1	1	1	1	1	1	1	1	1	1	1	1	1	0	0	0		0	17700	276000	1.07
KLEBSIELLA	1	1	1	1	1	1	1	1	1	1	1	1	1	1	1	1	1	1	1	1	0	0	0		1	7050	270000	2.53
KLEBSIELLA Antibiograma (Germeni 1:Klebsiella spp , Antibiograma Difuzimetrica 1:Amikacina--Sensibil; Ampicilina--Rezistent; Augmentin--Rezistent; Biseptol--Sensibil; Cefaclor--Rezistent; Cefazolin--Rezistent; Cefixim--Rezistent; Cefoperazona--Rezistent; Ceftazidim--Rezistent; Ceftriaxona--Rezistent; Ciprofloxacin--Rezistent; Fosfomycina--Rezistent; Gentamicina--Rezistent; Levofloxacin--Rezistent…	0	0	0	0	0	0	0	0	0	0	0	1	0	1	0	0	0	1	0	0	0	1	0		0	39460	230000	10.14
Escherichia coli	1	1	1	1	1	1	1	1	1	1	1	1	1	1	1	1	1	1	1	1	0	0	0		0	20490	224000	2.13
Escherichia coli	1	1	1	1	1	1	1	1	1	1	1	1	1	1	1	1	1	1	1	1	0	0	0		0	22780	255000	1.24
E.COLI	1	1	1	1	1	1	1	1	1	1	1	1	1	1	1	1	1	1	1	1	0	0	0		1	17550	429000	1.65
E.COLI	1	1	1	1	1	1	1	1	1	1	1	1	1	1	1	1	1	1	1	1	0	0	0		1	4420	148000	1.44
KLEBSIELLA	0	1	1	1	1	1	1	1	0	0	0	1	1	1	1	1	1	1	0	1	1	0	0		0	4750	95000	3.04
KLEBSIELLA	0	1	1	1	1	1	1	1	0	0	0	1	0	1	1	1	1	1	0	0	1	0	0		1	11360	215000	1.27
E.COLI	1	1	1	1	1	1	1	1	1	1	1	1	1	1	1	1	1	1	1	1	0	0	0		0	12610	323000	0.98
E.COLI	0	1	1	1	1	1	1	1	1	1	1	1	1	1	1	1	1	1	1	0	0	0	0		1	36030	234000	0.99
KLEBSIELLA Antibiograma (Germeni 1:Klebsiella spp. = prezent , Antibiograma Difuzimetrica 1:Augmentin--Sensibil; Biseptol--Rezistent; Cefazolin--Rezistent; Ceftazidim--Sensibil; Ciprofloxacin--Rezistent; Fosfomycina--Rezistent; Gentamicina--Sensibil; Nitrofurantoin--Rezistent; ); Urocultura:Prezent Klebsiella spp > 100 000 UFC/ml ;	0	1	0	1	1	1	1	1	0	0	0	0	1	1	1	1	1	1	0	0	0	0	0		1	9960	258000	2.52
PSEUDOMONAS	1	1	1	1	1	1	1	1	1	1	1	1	1	1	1	1	1	1	1	1	0	0	0		1	6910	317000	2.6
Streptococ β hemolitic de grup “B”	0	0	0	1	1	1	1	1	1	1	1	1	1	1	1	1	1	1	1	0	0	0	0		0	10070	187000	1.16
E.COLI	1	1	1	1	1	1	1	1	1	1	1	1	1	1	1	1	1	1	1	1	0	0	0		0	18320	214000	1.1
E.COLI	1	1	1	1	1	1	1	1	1	1	1	1	1	1	1	1	1	1	1	1	0	0	0		0	16200	255000	1.4
E.COLI	1	1	1	1	1	1	1	1	0	1	1	1	1	1	1	1	1	1	1	0	0	0	0		0	30160	494000	0.93
E.COLI	1	1	1	1	1	1	1	1	0	0	1	1	0	1	1	1	1	1	1	0	0	0	0		0	20860	284000	1.14
E.COLI	0	1	1	1	1	1	1	1	0	1	1	1	0	1	1	1	1	1	0	1	1	0	0		0	9030	189000	1.07
KLEBSIELLA	0	1	1	1	1	1	1	1	1	1	1	1	1	1	1	1	1	1	1	1	0	0	0		0	26810	397000	2.17
KLEBSIELLA Antibiograma (Germeni 1:Klebsiella spp. = prezent , Antibiograma Difuzimetrica 1:Augmentin--Sensibil; Biseptol--Rezistent; Cefazolin--Rezistent; Ceftazidim--Sensibil; Ciprofloxacin--Rezistent; Fosfomycina--Rezistent; Gentamicina--Sensibil; Nitrofurantoin--Rezistent; ); Urocultura:Prezent Klebsiella spp > 100 000 UFC/ml ;	0	1	0	1	1	1	1	1	0	1	1	1	0	1	1	1	1	1	0	0	1	0	0		1	600	285000	1.76
ENTEROCOCCUS Urocultura (Antibiograma Difuzimetrica 1:Amoxicilina--Sensibil; Ampicilina--Sensibil; Cefuroxim--Rezistent; Fosfomycina--Rezistent; Nitrofurantoin--Sensibil; Norfloxacin--Rezistent; Penicilina--Rezistent; Teicoplanin--Sensibil; Tetraciclina--Rezistent; Vancomicina--Sensibil; , CULTURA:Prezent Enterococcus spp > 100 000 UFC/ml );	0	0	0	1	1	1	1	1	1	1	1	1	0	1	1	1	1	1	1	1	0	0	0		0	13380	156000	1.08
E.COLI	1	1	1	1	1	1	1	1	1	1	1	1	1	1	1	1	1	1	1	1	0	0	0		0	20690	299000	1.04
KLEBSIELLA	0	1	1	1	1	1	1	1	1	1	1	1	1	1	1	1	1	1	1	1	0	0	0		0	36990	70000	2.24
KLEBSIELLA Urocultura (Germeni 1:Prezent Klebsiella spp > 100 000 UFC/ml , Antibiograma Difuzimetrica 1:Amikacina--Sensibil; Augmentin--Rezistent; Biseptol--Rezistent; Cefaclor--Rezistent; Cefepime--Rezistent; Cefixim--Rezistent; Cefoperazona--Rezistent; Ceftazidim--Rezistent; Ceftibuten--Rezistent; Ceftriaxona--Rezistent; Ciprofloxacin--Rezistent; Ertapenem--Rezistent; Gentamicina--Sensibil; Imi…	0	0	0	0	0	0	0	0	0	0	1	1	0	0	1	0	0	0	0	0	1	0	0		1	14480	271000	2.12
E.COLI Antibiograma (Germeni 1:Escherichia coli , Antibiograma Difuzimetrica 1:Ampicilina--Rezistent; Augmentin--Rezistent; Biseptol--Rezistent; Cefaclor--Sensibil; Cefazolin--Sensibil; Ceftazidim--Sensibil; Ciprofloxacin--Rezistent; Fosfomycina--Sensibil; Gentamicina--Sensibil; Nitrofurantoin--Sensibil; ); Urocultura:Prezent Escherichia coli > 100 000 UFC/ml ;	0	0	1	1	1	1	1	1	0	1	1	1	1	1	1	1	1	1	1	0	1	0	0		0	12050	240000	0.9
ENTEROCOCCUS Urocultura (Antibiograma Difuzimetrica 1:Amoxicilina--Sensibil; Ampicilina--Sensibil; Cefuroxim--Rezistent; Fosfomycina--Rezistent; Nitrofurantoin--Sensibil; Norfloxacin--Rezistent; Penicilina--Rezistent; Teicoplanin--Sensibil; Tetraciclina--Rezistent; Vancomicina--Sensibil;	0	0	0	0	0	0	0	1	0	0	1	1	1	1	1	1	1	1	1	0	1	0	0		1	11310	245000	3.86
E.COLI	1	1	1	1	1	1	1	1	1	1	1	1	1	1	1	1	1	1	1	1	0	0	0		0	15560	222000	1.04
E.COLI	1	1	1	1	1	1	1	1	1	1	1	1	1	1	1	1	1	1	1	1	0	0	0		0	23080	284000	1.42
E.COLI	1	1	1	1	1	1	1	1	1	1	1	1	1	1	1	1	1	1	1	1	0	0	0		0	15850	310000	2.77
KLEBSIELLA	0	1	1	1	1	1	1	1	1	1	1	1	1	1	1	1	1	1	1	1	0	0	0		1	23220	204000	1.52
E.COLI Antibiograma (Germeni 1: Escherichia coli > 100 000 UFC/ml , Antibiograma Difuzimetrica 1:Ampicilina--Rezistent; Augmentin--Sensibil; Biseptol--Sensibil; Cefaclor--Rezistent; Cefazolin--Sensibil; Ceftazidim--Sensibil; Ciprofloxacin--Sensibil; Fosfomycina--Sensibil; Gentamicina--Sensibil; Nitrofurantoin--Sensibil; Norfloxacin--Sensibil; Tetraciclina--Rezistent; ); Urocultura:Prezent Escheri…	0	1	0	1	1	1	1	1	1	1	1	1	1	1	1	1	1	1	1	0	0	0	0		0	25930	360000	1.47
E.COLI	0	0	0	0	0	0	0	1	0	0	0	1	0	1	1	1	1	1	0	0	1	0	0		1	16470	379000	6.48
ENTEROCOCCUS Urocultura (Antibiograma Difuzimetrica 1:Amoxicilina--Sensibil; Ampicilina--Sensibil; Cefuroxim--Rezistent; Fosfomycina--Rezistent; Nitrofurantoin--Sensibil; Norfloxacin--Rezistent; Penicilina--Rezistent; Teicoplanin--Sensibil; Tetraciclina--Rezistent; Vancomicina--Sensibil; , CULTURA:Prezent Enterococcus spp > 100 000 UFC/ml );	1	1	0	0	0	0	0	1	0	0	0	1	0	1	1	1	1	1	0	0	0	0	0		0	7140	151000	0.95
E.COLI	0	1	1	1	1	1	1	1	0	1	1	1	1	1	1	1	1	1	0	0	1	0	0		1	22240	468000	14.72
ENTEROCOCCUS Urocultura (Antibiograma Difuzimetrica 1:Amoxicilina--Sensibil; Ampicilina--Sensibil; Cefuroxim--Rezistent; Fosfomycina--Rezistent; Nitrofurantoin--Sensibil; Norfloxacin--Rezistent; Penicilina--Rezistent;	0	1	0	0	0	0	0	1	0	1	1	1	0	1	1	1	1	1	0	1	1	0	0		1	21790	312000	4.81
KLEBSIELLA	0	0	0	0	0	0	0	0	0	0	0	1	0	0	0	0	0	0	0	0	0	1	0		1	11550	422000	12.1
E.COLI Urocultura (Antibiograma Difuzimetrica 1:Amoxicilina--Sensibil; Ampicilina--Rezistent; Biseptol--Rezistent; Cefaclor--Sensibil; Cefazolin--Sensibil; Ceftazidim--Sensibil; Ciprofloxacin--Rezistent; Fosfomycina--Sensibil; Gentamicina--Sensibil; Nitrofurantoin--Sensibil; Norfloxacin--Rezistent; , CULTURA:Prezent Escherichia coli > 100 000 UFC/ );	0	1	1	1	1	1	1	1	0	1	1	1	1	1	1	1	1	1	1	0	0	0	0		0	36180	200000	1.45
KLEBSIELLA	0	0	0	0	0	0	0	0	0	0	1	1	0	0	0	0	0	0	0	1	0	1	0		0	22890	299000	4.71
E.COLI Antibiograma (Germeni 1:Escherichia coli , Antibiograma Difuzimetrica 1:Ampicilina--Rezistent; Augmentin--Rezistent; Biseptol--Rezistent; Cefaclor--Sensibil; Cefazolin--Sensibil; Ceftazidim--Sensibil; Ciprofloxacin--Rezistent; Fosfomycina--Sensibil; Gentamicina--Sensibil; Nitrofurantoin--Sensibil; ); Urocultura:Prezent Escherichia coli > 100 000 UFC/ml ;	1	1	1	1	1	1	1	1	0	1	1	1	1	1	1	1	1	1	1	0	0	0	0		0	39460	559000	1.06
ENTEROCOCCUS	0	0	0	1	1	1	1	1	0	0	1	1	1	1	1	1	1	1	1	0	1	0	0		0	38310	72000	1.71
KLEBSIELLA	0	0	0	0	0	0	0	0	0	0	0	0	0	0	1	0	0	0	0	0	0	1	0		0	11480	85000	3.35
ENTEROCOCCUS	1	1	0	1	1	1	1	1	0	0	1	1	1	1	1	1	1	1	1	0	1	0	0		1	17150	355000	5.3
KLEBSIELLA Urocultura (Germeni 1:Prezent Klebsiella spp > 100 000 UFC/ml , Antibiograma Difuzimetrica 1:Amikacina--Rezistent; Ampicilina--Rezistent; Biseptol--Rezistent; Cefaclor--Rezistent; Cefepime--Rezistent; Cefixim--Rezistent; Cefoxitin--Rezistent; Ceftazidim--Rezistent; Ceftibuten--Rezistent; Ceftriaxona--Rezistent; Ciprofloxacin--Rezistent; Gentamicina--Rezistent; Imipenem--Intermediar; Le…	0	0	0	0	0	0	0	0	0	0	0	1	0	1	1	1	1	1	0	0	1	0	0		0	24260	443000	1.27
E.COLI Urocultura (Germeni 1:Prezent Escherichia coli > 100 000 UFC/ml , Antibiograma Difuzimetrica 1:Ampicilina--Sensibil; Biseptol--Rezistent; Cefaclor--Sensibil; Cefazolin--Sensibil; Ceftazidim--Sensibil; Ciprofloxacin--Sensibil; Fosfomycina--Sensibil; Gentamicina--Sensibil; Nitrofurantoin--Sensibil; Norfloxacin--Sensibil; Tetraciclina--Rezistent; );	1	1	1	1	1	1	1	1	1	1	1	1	1	1	1	1	1	1	1	0	0	0	0		1	16370	156000	2.96
E.COLI	0	1	1	1	1	1	1	1	1	1	1	1	1	1	1	1	1	1	1	0	0	0	0		0	18270	382000	0.62
E.COLI	0	1	1	1	1	1	1	1	1	1	1	1	1	1	1	1	1	1	1	0	0	0	0		0	26530	426000	0.79
E.COLI	0	1	0	1	1	1	1	1	1	1	1	1	1	1	1	1	1	1	0	0	1	0	0		0	19170	161000	4.87
ENTEROCOCCUS	0	0	0	0	0	0	0	1	1	1	1	1	1	1	1	1	1	1	1	0	0	0	0		1	12180	412000	1.52
E.COLI	0	1	1	1	1	1	1	1	1	1	1	1	1	1	1	1	1	1	1	0	0	0	0		0	3870	212000	1.95
E.COLI Antibiograma:Amikacina--Sensibil; Ampicilina--Rezistent; Augmentin--Sensibil; Biseptol--Rezistent; Cefaclor--Rezistent; Cefazolin--Rezistent; Cefepime--Rezistent; Cefixim--Rezistent; Cefoperazona--Rezistent; Cefotaxim--Rezistent; Cefoxitin--Sensibil; Ceftibuten--Rezistent; Ceftriaxona--Rezistent; Ciprofloxacin--Rezistent; Ertapenem--Sensibil; Fosfomycina--Sensibil; Gentamicina--Rezistent; …	0	0	0	0	0	0	0	0	0	0	0	1	0	1	1	1	1	1	1	0	1	0	0		1	42590	65000	6.23
KLEBSIELAUrocultura:Prezent Klebsiella spp > 100 000 UFC/ml ; Antibiograma:Ampicilina--Rezistent; Augmentin--Rezistent; Biseptol--Rezistent; Cefaclor--Rezistent; Cefazolin--Rezistent; Ceftazidim--Rezistent; Ciprofloxacin--Rezistent; Gentamicina--Rezistent; Levofloxacin--Intermediar; Nitrofurantoin--Sensibil; Tetraciclina--Rezistent; Amikacina--Sensibil; Cefixim--Rezistent; Cefoperazona--Rezistent…	0	0	0	0	0	0	0	0	0	1	0	1	0	0	1	1	1	1	1	0	1	0	0		1	20830	381000	1.61
Escherichia coli	0	0	0	0	0	0	0	0	0	0	0	0	1	1	1	1	1	1	1	1	1	0	0		0	6100	87000	1.4
E.COLIAn	0	0	0	0	0	0	0	0	0	0	1	1	0	1	1	1	1	1	0	0	1	0	0		0	21200	465000	2.07
KLEBSIELLA	0	0	0	0	0	0	0	0	0	0	0	0	0	0	0	0	0	0	0	0	0	0	1		0	13030	291000	1.46
E.COLI	1	1	1	1	1	1	1	1	1	1	1	1	1	1	1	1	1	1	1	1	0	0	0		0	9630	322000	0.93
KLEBSIELLA	0	1	1	1	1	1	1	1	1	1	1	1	1	1	1	1	1	1	0	1	0	0	0		0	13790	283000	10.8
E.COLI	0	0	0	0	0	0	0	0	0	0	0	1	1	1	1	1	1	1	1	0	1	0	0		1	20030	589000	4.69
KLEBSIELLA	0	1	1	1	1	1	1	1	1	1	1	1	1	1	1	1	1	1	0	1	0	0	0		0	22780	438000	1.52
E.COLI	0	0	0	0	0	0	0	0	0	0	0	1	0	0	1	1	1	1	0	0	1	0	0		1	21450	194000	11.86
E.COLI	0	0	0	0	0	0	0	0	0	0	1	1	0	1	1	1	1	1	0	0	1	0	0		1	8050	380000	2.12
PSEUDOMONAS	0	0	0	0	0	0	0	0	0	0	0	0	0	0	0	0	0	1	0	0	0	1	0		0	20670	434000	2.67
ENTEROCOCCUSAntibiograma 1:Ampicilina--Rezistent; Ciprofloxacin--Rezistent; Fosfomycina--Sensibil; Imipenem--Sensibil; Levofloxacin--Rezistent; Linezolid--Sensibil; Nitrofurantoin--Sensibil; Norfloxacin--Rezistent; Penicilina--Rezistent; Tetraciclina--Rezistent; Vancomicina--Sensibil; ; Urocultura:Prezent Enterococcus spp > 100 000 UFC/ml ;	0	0	0	0	0	0	0	0	0	0	0	0	1	0	0	0	0	0	1	0	0	1	0		1	15400	401000	1.34
KLEBSIELLA	0	1	1	1	1	1	1	1	1	1	1	1	1	1	1	1	1	1	1	0	0	0	0		0	19570	43000	1.76
PROTEUS	0	0	0	0	0	0	0	0	0	0	0	1	0	1	1	1	1	1	0	0	1	0	0		1	19340	197000	1.97
KLEBSIELLA	0	1	1	1	1	1	1	1	1	1	1	1	1	1	1	1	1	1	1	1	0	0	0		1	10120	285000	5.04
ENTEROCOCCUS	0	0	0	0	0	0	0	0	0	0	1	1	0	1	1	1	1	1	0	0	1	0	0		1	10010	220000	4.57
PSEUDOMONAS	0	0	0	0	0	0	0	0	0	0	0	0	0	0	1	1	1	1	0	0	1	0	0		0	29560	291000	2
ENTEROCOCCUS	0	0	0	0	0	0	0	0	0	0	0	0	1	1	1	1	1	1	1	0	1	0	0		0	19260	256000	2.42
PSEUDOMONAS	1	1	1	1	1	1	1	1	1	1	1	1	1	1	1	1	1	1	1	1	0	0	0		0	9000	318000	2.63
Escherichia coli	0	1	0	0	0	0	0	0	0	0	1	1	1	1	1	1	1	1	1	1	1	0	0		0	14220	384000	1.13
Escherichia coli	1	1	1	1	1	1	1	1	1	1	1	1	1	1	1	1	1	1	1	1	0	0	0		0	23740	318000	3.05
E.COLI	0	1	1	1	1	1	1	1	1	1	1	1	1	1	1	1	1	1	1	1	0	0	0		0	18140	154000	4.16
E.COLI	0	0	1	1	1	1	1	1	1	1	1	1	1	1	1	1	1	1	1	0	0	0	0		0	8870	311000	0.99
E.COLI	0	0	1	1	1	1	1	1	1	1	1	1	1	1	1	1	1	1	0	0	0	0	0		0	2196	68000	1.87
E.COLI	0	1	1	1	1	1	1	1	0	1	1	1	1	1	1	1	1	1	1	1	0	0	0		0	1737	148000	1.12
ENTEROCOCCUS	0	1	1	1	1	1	1	1	1	1	1	1	0	1	1	1	1	1	1	0	0	0	0		0	12440	170000	0.61
E.COLI	0	0	1	1	1	1	1	1	0	1	1	1	1	1	1	1	1	1	1	1	0	0	0		0	7550	286000	1.06
KLEBSIELLA	0	1	1	1	1	1	1	1	1	1	1	1	1	1	1	1	1	1	1	1	0	0	0		0	16360	362000	1.08
PSEUDOMONA	0	0	0	0	0	0	0	0	0	0	0	0	0	0	0	0	0	1	0	0	0	1	0		0	18160	103000	8.66
E.COLI	0	1	1	1	1	1	1	1	1	1	1	1	1	1	1	1	1	1	1	1	0	0	0		0	17300	255000	1.44
E.COLI	0	1	1	1	1	1	1	1	1	1	1	1	1	1	1	1	1	1	1	0	0	0	0		0	16360	282000	1.44
KLEBSIELLA	0	1	0	0	1	1	1	1	0	1	1	1	1	1	1	1	1	1	1	0	1	0	0		0	28460	711000	1.17
E.COLI Antibiograma:Ampicilina--Rezistent; Augmentin--Sensibil; Biseptol--Rezistent; Cefaclor--Sensibil; Cefazolin--Sensibil; Ceftazidim--Sensibil; Ciprofloxacin--Sensibil; Fosfomycina--Sensibil; Gentamicina--Sensibil;	0	1	1	1	1	1	1	1	1	1	1	1	1	1	1	1	1	1	1	0	0	0	0		0	18650	173000	5.07
KLEBSIELLA	0	1	1	1	1	1	1	1	1	1	1	1	1	1	1	1	1	1	1	1	0	0	0		1	19200	647000	2.99
E.COLI	0	1	1	1	1	1	1	1	1	1	1	1	1	1	1	1	1	1	1	0	0	0	0		0	11660	245000	1.11
E.COLI	0	0	1	1	1	1	1	1	0	1	1	1	1	1	1	1	1	1	1	0	0	0	0		0	16640	187000	1.3
PSEUDOMONAS	0	0	0	0	0	0	0	0	0	0	0	0	0	0	0	0	0	0	0	0	0	0	1		0	13460	265000	1.5
																					31	9	2
